# Supplementary material for: Construction of Electrospun ZnO-NiO Nanofibers for Enhanced Ethanol Gas Sensing
Source: Sensors (Basel). 2024 Nov 22;24(23):7450. doi: 10.3390/s24237450 (PMC11644565; doi:10.3390/s24237450)
Supplement: Supplementary file 1 [file sensors-24-07450-s001.zip]

Archive with 1 entries (1 files):
- sensors-3292867-supplementary.pdf
